# Supplementary material for: Vitamin Supplementation in Pre-Pregnancy and Pregnancy among Women—Effects and Influencing Factors in Romania
Source: Int J Environ Res Public Health. 2022 Jul 12;19(14):8503. doi: 10.3390/ijerph19148503 (PMC9318761; doi:10.3390/ijerph19148503)
Supplement: Supplementary file 1 [file ijerph-19-08503-s001.zip]

Archive with 1 entries (1 files):
- ijerph-1694027-supplementary.pdf
